# Supplementary material for: Physiological, Agronomic, and Grain Quality Responses of Diverse Rice Genotypes to Various Irrigation Regimes under Aerobic Cultivation Conditions
Source: Life (Basel). 2024 Mar 12;14(3):370. doi: 10.3390/life14030370 (PMC10972039; doi:10.3390/life14030370)
Supplement: Supplementary file 1 [file life-14-00370-s001.zip]

Archive with 1 entries (1 files):
- life-2868245-supplementary.pdf
